# Supplementary material for: Testing pterosaur ingroup relationships through broader sampling of avemetatarsalian taxa and characters and a range of phylogenetic analysis techniques
Source: PeerJ. 2020 Jul 28;8:e9604. doi: 10.7717/peerj.9604 (PMC7512134; doi:10.7717/peerj.9604)
Supplement: Supplemental Information 1 [file peerj-08-9604-s001.csv]

xread
120 37
Macrocnemus_bassanii	00010000?0000??00100??????00001000?00000000?0?00010000000000??00000?00?000000?????????10000000010?0000000??0000000?01102
Postosuchus_kirkpatricki	0000001000?20??10000000??000010000?00000000?1010000000100000??00000?00?100000?????????0001000000000121010110000000000?02
Herrerasaurus_ischigualastensis	0000001000?00??10000110??000110000?00000000?1010000000?00000??00000?00?000000?????????000002?0001111?1121012211010110002
Preondactylus_buffarinii	00?1003011100???0?00010???0010?000?0?011000?111110?000000101??10001001110110000000000?00?011?1011111??12?01??0?0??00?100
Austriadactylus_cristatus	00010130??100??20100010??0?0101010?00011000?1111100?000?0101??????100??00?1???0?10000????0????011?????1??0???0?????0110?
Austriadraco_dallavecchiai	?0??????????????0?????0???002000???10??10110?????00?00??01010010?0110??????????0??????0?0?????0?111???02?0?????????0??01
Arcticodactylus_cromptonellus	?0?1??3010??????0???0?0???0??0???0?0001100100?0000?000??010???10001201?0??10?00010000?00??1?0111?1????0??0100????0?0?1?1
Peteinosaurus_zambellii	?0????????????????????????0?10?????00??1000??????10000?10111??100110011001101000000000000011011??1?0??1??01??0?0???0??0?
Dimorphodon_macronyx	0000002111320??20101010??100001011100011100?0?01020100?10111??211110011001101000000000000011011011101112?01100?0?0001200
Campylognathoides_spp	0001003010310??30200010??000201010?00000000?0?00020000?1011111211111021001111002101100010021111111?1?11??01??1?0?000110?
Eudimorphodon_ranzii	0001003010300??20200010??000001010?0001101100?1000000001????1121?1110210011???02?????001?????11111??111?10???0?0?00011??
MCSNB_8950	??????????????????????????????????????????????????????00010111?0111102110?01100110000000?01101?????????????????????0????
Carniadactylus_rosenfeldi	001110301?210??20200110??00?001000?1001101100?000000000?01?1??1?111101100111100111100??1001101???1?1????101??0?0?0?0??0?
Caviramus_schesaplanensis	?0????????????????????????00?1?100?011??0111?????01000?????????????????????????????????????????1011???12?0???0?0?0001000
Raeticodactylus_filisurensis	0011113000210??202?0110??0??11110100111101110?00001000??????????111102100?1?00?110000?0????1?11001?1????101??0?0?00010??
Dorygnathus_banthensis	0011104010210??40200100??011101000?00000020?0?010200010101110021111413000110100100010001102121011111?112101000?0?100110?
Sordes_pilosus	001100?0????0???03?0010??01010?000?00000000?0?0002?010?10?11??211112121201101001000002001121210111???11??0???0?0?00010??
Scaphognathus_crassirostris	0011103010400??40200110??010101000?00000000?0?000200111100112021111413100?101001000101001121210111???11??0???0?0?00011??
Rhamphorhynchus_muensteri	0011104010400??50300100??011101010?00000020?0?00020001110111102111141312011110021111020111211111011??102?0?000?0?0101100
Anurognathus_ammoni	010000??????10??111?0?100?00301000??0000000????00200001110003?20111301020?00110101111?00101101100111?112?01000?0?11010?0
Batrachognathus_volans	010000??????10??1?1?0?100?00301?00??0000000????0020?001???11?????113?2??????1?????????0?1011??000111?1?2?0100??0?10010?0
Dendrorhynchoides_spp	01?0?0????????????1????????0?0????????000?0????0?2???01?1000??21111213020?10110111111??1101101?0?1?1?????01??0?0???0????
Jeholopterus_ningchengensis	01?0?0??????1?????1???100?00?0????????000?0????0?2???01010????20111?03020?00110101111100101101100111?112?01000?0??0010?0
Darwinopterus_spp.	101111??????1106030?0?111?10101000?00000000????00200001100112021111412220?100011000000011121111111?0??1??01??0?0?00021?1
Pterodactylus_antiquus	101111??????1106030?0?111?11101000?00000000????002000011100020211115012200201011011100021122?101111??112101000?0?00010?1
Pteranodon_longiceps	101110??????1116030?0?111?11101000?000????????????????11100010211116012?10201111111102121122?1010111?01210110010?1102?00
Anhanguera_spp.	101111??????1116020?0?111?11101001000000010????002000111100020211117122?102010?1?1110112?????101011??112?0?10?????1010??
Caelestiventus	000?0?2111320??????1010??10000101?1000?11?0?0?01100100??????????????????????????????0??????????01????1????????????1?12??
notDimorphodon_weintraubi	??????????????????????????????????????????????????????????????21??1?0?110?10000?01100???102101???1?1?????????0?????0????
Seazza	001??0301101????0?00010??000201000?1001101100?00000000?0????1?1??11?0111011??0011000?010?1???10111???????????0????0011??
Aphanosauria	??????100010????????????????????????????0?0?1?????????100000????001100????????????????0?00???0??000?111201?0001000?00?02
Lagerpetidae	??????????????????????????????????????????????????????101000?????011??????????????????0?0????????11????200?00??000?0???2
Marasuchus	??????11?000??????????????????????????0?000?1?10??????000000??100?0?00????????????????0?0002??????111??200?010?000?0??02
Silesauridae	000?001101011???0??0100??0?0100000?01000000?110000100001?000??00000?00???00000000111??000002?001111111121011101000000?02
Ornithischia	000?0011010100?60100010??0?0100000?11111000?11000010000100001000001100?0000000000000??000002?001112111121012211111110002
Theropoda	000?0011010100?00100000??1?0110000?11000000?10110000000100001000001100?1000000000000??000002?001112111121012211111110102
Sauropodomorpha	000?0011010110?10100100??0?0110000?01011010?1111000000000000??00001100?1000000000111??000002?001111111121012211111110102
;
proc /;
comments 1
{22 95 0;
;
